# Supplementary material for: A sister of NANOG regulates genes expressed in pre-implantation human development
Source: Open Biol. 2017 Apr 29;7(4):170027. doi: 10.1098/rsob.170027 (PMC5413911; doi:10.1098/rsob.170027)
Supplement: Expression data for genes around NANOGNB [file rsob170027supp2.xlsx]

## Sheet: Human FPKM Values
Gene	Locus	Oocytes	Zygote	2_cell	4_cell	8_cell	Morula	Late_Blastocyst	ESC	Adipose	Adreanal	Appendix	B-Cell	Bladder	Bone_Marrow	Brain_Amygdala	Brain_Cerebellum	Brain_Cerebral_cortex	Brain_Corpus_Callosum	Brain_foetal_whole	Brain_Hippocampus	Brain_Parietal_lobe	Brain_Substantis	Brain_Whole	Breast	CD34+	CD4+	CD8+	Colon	Duodenum	Endomrtrium	Esophagus	Fallopian_Tubes	Gall_Bladder	Heart	Kidney	Liver	Lung	Lymph_Node	Macular_Retina	Macular_RPE	Monocytes	Natural_Killers	Neutrophiles	Ovary	Pancreas	Placenta	Prostate	Salvary_Gland
PHB2	chr12:6965351-6970823	201.426	64.9663	90.9095	241.296	208.64	106.706	402.311	56.0626	71.9802	65.7089	113.967	100.113	71.7997	13.3517	36.9827	40.6284	11.3427	43.2829	18.5582	24.3198	14.4361	39.6467	88.098	80.8297	101.598	88.3392	78.7133	88.7746	84.7056	234.992	86.9017	129.996	75.1733	78.7787	53.8485	56.0306	54.4833	111.094	30.4356	41.9224	81.8022	55.2606	16.3791	181.598	22.7767	68.0901	67.7716	58.7968
EMG1	chr12:6970780-6976003	12.0306	5.53392	8.23882	16.4953	89.0072	169.232	103.025	18.3916	21.8188	27.1417	20.3735	23.387	13.7136	3.71387	8.48072	11.0047	3.37674	11.9113	8.77357	6.1016	14.5522	14.4711	20.5593	21.6212	23.0231	20.9862	23.5362	16.7681	23.374	120.285	28.0222	31.2363	18.1308	23.5474	18.6218	12.2951	21.9986	38.3676	6.42027	12.2497	9.83872	12.994	0	21.5434	4.48223	26.2206	19.9463	13.6224
LPCAT3	chr12:6976184-7018538	0	0	0	0	0	16.6485	110.984	11.9015	19.5883	18.9407	4.93652	29.3486	16.1781	2.85342	9.04545	4.26797	2.2376	7.18304	2.5885	2.20113	3.54797	4.70543	24.0784	16.6452	5.82006	6.3925	31.9125	87.9758	12.6003	28.5103	18.5944	18.1757	19.602	7.9806	26.9179	29.495	36.9081	16.3568	3.0804	13.183	16.1099	6.67197	16.0621	9.04659	7.28337	28.6503	27.8202	15.8549
C1S	chr12:7060675-7071032	0	0	0	0	0	0	0	131.809	106.233	168.918	0	375.869	0	3.8824	5.12088	4.48935	2.9707	3.01064	4.05768	3.3124	8.3531	8.91852	139.35	0	0	0	150.769	56.7593	123.958	0	125.416	152.685	535.562	62.0707	30.1412	868.404	114.117	171.818	4.00065	271.131	0	0	0	365.39	12.747	37.8872	110.671	40.4417
C1R	chr12:7080208-7092447	0	0	0	0	0	0	0	100.101	93.3239	161.312	0	290.421	0	2.98196	5.66799	6.54741	3.30671	4.63201	3.24643	3.07092	6.99246	8.22287	130.155	2.07555	0	0	119.998	48.2621	106.727	0	97.1737	127.128	415.979	73.458	36.729	651.194	101.716	100.156	3.72466	248.537	0	0	2.34892	307.488	11.2823	69.1152	102.254	33.3698
C1RL	chr12:7093667-7109278	0	0	0	0	0	0	0	11.5195	31.9776	18.026	4.52075	20.5107	7.11574	0	0	3.32672	0	0	0	0	0	2.07937	29.4624	6.03203	8.09731	6.40844	13.2417	9.35806	15.7793	0	9.92724	20.1804	18.173	4.12986	6.20419	66.5239	17.9576	12.5576	0	10.7852	11.8468	9.40415	48.0499	28.2966	3.87386	6.62973	13.3985	12.8443
RBP5	chr12:7119073-7130236	0	0	0	4.25516	0	0	0	0	6.48437	20.2426	2.26012	6.51285	3.31624	0	0	0	0	0	0	0	0	0	4.7735	2.70171	2.70652	4.05815	7.93133	6.55503	6.24638	0	0	6.07925	7.98584	0	295.987	137.431	4.54276	43.1847	0	0	0	6.55739	4.74495	2.3894	0	0	4.4535	2.45411
CLSTN3	chr12:7130370-7158945	0	3.21275	3.04358	2.7609	0	0	0	5.92987	20.6053	16.7011	5.88145	14.3947	8.04605	34.1266	103.658	155.187	3.96504	67.4976	49.2043	57.016	33.0037	92.7562	16.3666	7.38767	14.1549	20.3203	7.40872	6.04229	10.1816	0	4.95615	11.4892	18.2637	2.82143	21.0049	9.69993	10.1285	19.2837	26.8415	4.4215	3.81069	51.427	9.08735	18.3371	2.09767	4.9418	6.30558	5.6652
PEX5	chr12:7189162-7218574	10.3671	8.06673	8.55819	4.42594	2.64188	2.71618	3.39242	13.044	17.4384	11.1004	6.01963	9.80734	5.0122	5.46023	18.3393	29.4129	6.33582	21.3472	15.8877	13.4668	13.7389	19.8234	14.7723	8.49747	7.67155	6.86182	9.90988	9.04493	13.6192	0	13.1039	19.4714	14.49	8.77809	19.7498	11.3128	14.126	16.1803	6.10184	7.94887	5.06505	7.351	3.18971	22.4675	5.27672	8.68886	11.0057	8.15053
ACSM4	chr12:7304331-7328373	0	0	0	0	0	0	0	0	0	0	0	0	0	0	0	0	0	0	0	0	0	0	0	0	0	0	0	0	0	0	0	0	0	0	0	0	0	0	0	0	0	0	0	0	0	0	0	0
CD163L1	chr12:7326483-7444185	0	0	0	0	0	0	0	0	0	0	4.78911	0	5.8388	0	0	0	0	0	0	0	0	0	0	0	0	0	0	17.1251	5.3305	0	2.28721	0	3.96521	0	0	0	0	6.53665	0	0	0	0	0	0	0	7.34239	0	0
CD163	chr12:7470815-7503818	0	0	0	0	0	0	0	0	13.8111	52.0627	130.198	0	41.9677	7.94611	0	0	0	0	0	0	0	3.06221	0	7.26976	15.3541	0	0	25.9884	8.90661	7.71851	15.4863	9.13655	44.6071	11.6167	3.92708	18.1825	32.0506	44.4267	0	69.1268	83.2518	0	0	6.75021	4.93386	74.6075	2.48648	0
APOBEC1	chr12:7649399-7670599	0	0	0	0	0	0	0	0	0	0	0	0	0	0	0	0	0	0	0	0	0	0	0	0	0	0	0	0	34.2496	0	0	0	0	0	0	0	0	0	0	0	0	0	0	0	0	0	0	0
GDF3	chr12:7689784-7695764	0	0	0	0	2.83874	16.7697	45.3165	31.6531	0	0	0	0	0	0	0	0	0	0	0	0	0	0	0	0	0	0	0	0	0	0	0	0	0	0	0	0	0	0	0	0	0	0	0	0	0	0	0	0
DPPA3	chr12:7711453-7717559	2329.93	2302.72	5382.87	3223.28	2724.46	5084.63	1170.93	16.1514	0	0	0	0	0	0	0	0	0	0	0	0	0	0	0	0	0	0	0	0	0	0	0	0	0	0	0	0	0	0	0	0	0	0	0	0	0	0	0	0
CLEC4C	chr12:7729414-7749473	5.03836	9.18908	3.7244	41.292	2.35583	2.36043	0	0	0	0	0	0	0	0	0	0	0	0	0	0	0	0	0	0	2.13144	0	0	0	0	0	0	0	0	0	0	0	0	2.69609	0	0	0	0	0	0	0	0	0	0
NANOGNB	chr12:7765215-7774121	0	0	0	0	90.7279	192.706	16.0505	0	0	0	0	0	0	0	0	0	0	0	0	0	0	0	0	0	0	0	0	0	0	0	0	0	0	0	0	0	0	0	0	0	0	0	0	0	0	0	0	0
NANOG	chr12:7788425-7796061	0	0	0	0	27.9556	48.3819	26.9335	46.715	0	0	0	0	0	0	0	0	0	0	0	0	0	0	0	0	0	0	0	0	0	0	0	0	0	0	0	0	0	0	0	0	0	0	0	0	0	0	0	0
SLC2A14	chr12:7812511-7891196	0	0	0	0	20.5205	72.5343	14.1936	9.87967	0	2.5362	4.4188	8.40651	6.0333	16.0134	3.42954	0	0	0	0	3.98963	0	2.02202	0	0	3.39748	16.15	16.1122	0	0	0	0	0	4.57695	0	0	0	2.14823	0	4.27288	2.88695	22.8852	8.91047	25.4491	0	0	8.11999	0	0
SLC2A3	chr12:7919227-7936296	0	0	0	0	302.422	947.776	217.089	92.74	10.2822	16.8966	50.4473	72.7285	78.515	228.327	37.6648	18.4967	18.7432	2.46588	17.5675	26.0386	15.5084	16.6552	15.8162	21.9265	44.9742	139.34	133.69	6.11436	4.67057	10.8974	9.82555	6.50005	59.2071	6.65455	6.05576	18.9093	24.5514	26.0017	39.1766	28.8689	175.719	75.4648	198.514	5.94016	2.31003	79.0518	13.1008	0
FOXJ2	chr12:8032707-8055522	0	0	0	0	0	3.55815	0	2.46943	6.5021	5.42507	6.9366	6.9139	6.59308	7.09193	2.36742	10.7118	5.64722	0	15.7253	5.57999	2.39091	4.13911	4.88042	8.1329	6.5641	9.42785	9.58986	4.32907	4.62131	12.1768	6.08599	10.1946	7.64047	7.45969	3.95351	0	7.36766	6.37395	5.02618	8.49846	8.33301	10.1203	8.17366	12.072	0	7.3341	7.31617	4.15851
C3AR1	chr12:8058322-8066359	0	0	0	0	0	0	0	0	3.60436	13.3574	51.6625	0	23.4853	17.5358	0	0	0	2.64262	0	2.07694	0	6.33875	0	7.23354	5.73887	0	0	10.5953	6.56018	6.47203	5.74124	6.63125	25.0798	3.94165	2.56075	4.96278	13.9834	17.6221	0	9.13997	22.4697	4.36594	5.51265	3.70183	2.04705	25.5146	2.65795	0
NECAP1	chr12:8082210-8097777	8.31495	9.61165	6.27547	4.88924	14.3708	10.6193	13.9822	12.1289	8.31859	23.5207	15.2559	16.4049	13.7567	42.4142	17.6983	38.0722	42.9533	3.92035	51.8635	50.4092	23.8625	25.5259	36.6311	12.4897	12.2278	18.9308	24.6998	14.1124	15.2924	13.3939	11.5758	18.3577	14.2371	9.32729	11.0391	7.23604	12.917	13.9517	92.7068	29.3593	24.6157	30.3879	13.224	16.807	6.11241	13.8066	15.6532	9.51798
CLEC4A	chr12:8123631-8138607	2.98791	3.66694	0	3.09675	2.58053	3.07421	5.61544	13.7227	0	0	18.7132	5.13016	7.11464	8.64632	0	0	0	0	0	0	0	0	0	2.93221	2.63626	0	0	2.79356	2.2708	0	2.20684	0	6.66929	0	0	0	6.75129	6.9962	0	0	78.4725	0	67.0806	0	0	2.60317	0	0
ZNF705A	chr12:8157011-8180046	0	0	0	0	33.5176	0	0	0	0	0	0	0	0	0	0	0	0	0	0	0	0	0	0	0	0	0	0	0	0	0	0	0	0	0	0	0	0	0	0	0	0	0	0	0	0	0	0	0
FAM90A1	chr12:8221259-8227703	0	0	0	3.64693	19.8026	0	0	0	0	0	0	0	0	0	0	0	0	0	0	0	0	0	0	0	0	0	0	0	0	0	0	0	0	0	0	0	0	0	0	0	0	0	0	0	0	0	0	0
CLEC6A	chr12:8455994-8478330	0	0	0	0	0	0	0	0	0	0	0	0	0	0	0	0	0	0	0	0	0	0	0	0	0	0	0	0	0	0	0	0	0	0	0	0	0	0	0	0	6.00334	0	0	0	0	0	0	0
CLEC4D	chr12:8513481-8522366	0	0	0	0	0	0	0	0	0	5.54445	0	0	24.709	0	0	0	0	0	0	0	0	0	0	0	0	0	0	0	0	0	0	0	0	0	0	0	0	0	0	0	20.4947	0	21.8163	0	0	0	0	0
CLEC4E	chr12:8533304-8540962	0	0	0	0	0	0	0	2.86692	4.91038	34.1666	0	5.51454	25.1057	0	0	0	0	0	0	0	0	0	0	3.52109	0	0	2.35288	0	3.62229	0	4.01418	4.06919	22.431	0	0	0	6.50188	10.4358	0	9.32651	96.8772	0	258.644	0	0	0	0	0
AICDA	chr12:8602165-8612888	0	0	0	0	0	0	0	0	0	3.0683	0	0	0	0	0	0	0	0	0	0	0	0	0	0	0	0	0	0	0	0	0	0	0	0	0	0	0	13.7995	0	0	0	0	0	0	0	0	0	0
MFAP5	chr12:8645942-8662888	0	0	0	0	0	0	0	61.7071	6.63603	0	0	37.7386	0	0	0	0	0	0	0	0	0	0	12.6827	0	0	0	18.5841	3.50343	86.2844	0	22.9511	7.03165	27.3308	22.3806	0	0	5.0397	2.03828	0	28.8229	0	0	0	0	0	56.299	2.79986	0
RIMKLB	chr12:8681610-8783098	0	3.56832	3.51653	11.387	8.89379	18.2282	20.8166	25.2632	9.304	7.09748	14.3547	10.64	10.5832	9.42603	16.711	11.0479	3.32044	26.5212	14.857	6.26648	10.4879	8.33158	9.87544	23.9447	7.95654	5.50641	3.76714	4.18424	32.444	15.7504	11.2807	30.8481	19.9215	7.66813	7.01274	0	16.9281	7.90617	3.07974	4.35175	2.76141	5.55567	0	16.4413	0	28.7607	10.2445	5.43255
A2ML1	chr12:8822553-8886918	0	2.29873	2.32183	2.3401	0	0	0	0	0	0	0	0	0	0	0	0	0	0	0	0	0	0	0	0	0	0	0	0	0	0	332.595	0	0	0	0	0	0	0	0	0	0	0	0	0	0	0	0	0
PHC1	chr12:8914683-8941467	0	2.76343	2.72927	5.13575	0	0	2.45973	6.47715	9.48246	11.897	20.1848	8.75031	3.07344	4.42416	13.1919	8.61431	2.36149	18.0541	5.21611	3.76573	4.48016	4.87794	9.12015	9.65314	22.6398	14.2836	3.86079	4.17015	20.0523	49.8942	10.0334	20.1738	12.2461	7.00509	6.73091	0	11.2924	10.7869	7.74559	7.44482	2.74081	13.9819	0	19.3932	2.05496	9.40886	12.3612	8.72094
M6PR	chr12:8940360-8949761	17.5507	14.9199	13.587	18.2496	7.59646	7.84172	28.5848	33.2148	43.001	69.864	30.8251	68.1893	30.5063	27.6154	22.3791	28.1015	8.98554	22.4532	30.163	15.3605	23.3144	23.1236	48.8043	52.4362	55.2253	41.072	45.0422	31.3945	45.0627	114.117	42.4196	65.6884	57.879	40.4823	42.8307	25.9748	54.9594	80.8375	20.5508	23.6924	93.5635	50.1828	12.4749	35.7844	8.99955	45.9362	36.9957	29.0824
[truncated: 11 more columns]

## Sheet: Cow FPKM Values
Gene	Locus	MII_Oocyte	GV_Oocyte	4_cell	8_cell	16_cell	Blastocyst
PHB2	chr5:103853321-103857865	15.8089	46.8853	19.0435	7.82067	21.664	28.8583
EMG1	chr5:103847443-103853164	9.51205	12.0809	5.29427	23.8796	49.8106	7.66119
LPCAT3	chr5:103841289-103848204	7.27828	13.9824	6.75504	5.09919	18.6324	9.64611
C1S	chr5:103768064-103779250	0	0	0	0	0.0914857	0.365329
C1R	chr5:103737083-103748178	0	0.0378005	0	0.00570804	0	0.247422
C1RL	chr5:103634516-103645040	0	0	0	0	0.0141868	0.244943
RBP5	chr5:103612334-103617674	0	0	0	0.0170777	0	0.0351284
CLSTN3	chr5:103581381-103611327	0.175794	0.445404	0.0267417	0.0884228	0.153286	0.0323715
PEX5	chr5:103530535-103547919	3.22001	8.66083	3.87596	1.06937	0.896684	1.42325
LOC751804	chr5:103320417-103475333	0.00477926	0.00242413	0.00100667	0.0016643	0.0303038	0.143449
WC1-8	chr5:103273485-103308304	0	0	0	0	0.50877	0.0927244
WC1	chr5:103241218-103261174	0	0	0	0	0.00444265	0.0321995
WC1.3	chr5:103106901-103207769	0	0.00511999	0	0	0.0120268	0.112801
WC1-10	chr5:102968753-103094860	0	0	0	0	0.0658257	0.00527387
WC1-12	chr5:102671177-102729725	0.00454789	0	0.0117829	0	0.0121464	0.0180853
WC-7	chr5:102467490-102524414	0	0	0	0.00327673	0.0325469	0.0751435
CD163	chr5:102245719-102282814	0	0.0324669	0	0	0	0.0235024
CLEC4D	chr5:102144409-102152592	0	0	0	0	0	0.0378218
CLEC6A	chr5:102101575-102118596	0	0	0	0	0	0
CLEC4A	chr5:102076215-102089108	0	0	0	0.0371191	0	0
NECAP1	chr5:102050907-102062670	1.09078	0.569582	2.58418	4.10895	9.57324	3.09062
C3AR1	chr5:102025876-102035208	0	0	0	0.029135	0	0.129215
FOXJ2	chr5:102003544-102025149	0.420456	0.329068	0.273363	0.711412	1.91659	1.69882
SLC2A3	chr5:101896620-101909526	1.163	1.7198	1.74307	95.0326	111.349	52.0673
NANOG	chr5:101871072-101876226	0.0126325	0.0971692	0.207522	6.3186	47.8561	4.45481
NANOGNB	chr5:101846774-101851856	0.389079	0.71901	0.9361	331.807	6.49023	0.29697
DPPA3	chr5:101791823-101799616	1767.33	1206.61	1719.11	1694.98	217.557	82.039
AICDA	chr5:101686492-101690821	0	0	0	1.38515	2.99232	2.51523
MFAP5	chr5:101647382-101659388	0	0	0	5.08592	5.52691	4.24636
RIMKLB	chr5:101572242-101708458	0.771679	0.417133	0.145951	11.1195	49.312	47.6016
A2ML1	chr5:101495663-101545727	0	0.0190159	0.00394781	0.531932	4.89033	0.664056
PHC1	chr5:101452470-101472017	14.638	23.3074	16.6081	17.5938	4.91198	3.64602
M6PR	chr5:101439602-101452411	11.1481	16.42	11.9525	12.071	22.26	12.1101

## Sheet: Mouse FPKM Values
Gene	Locus	Oocyte	zygote	2_cell	4_cell	8_cell	Morula	Blastocyst
M6pr	chr6:122309009-122317677	3.24369	10.1098	33.8175	21.2128	38.6607	44.1355	70.5152
Phc1	chr6:122317730-122340227	8.29413	13.8161	6.5824	1.94174	9.94764	3.63834	7.96537
Rimklb	chr6:122447295-122486532	36.183	37.5583	43.2172	18.4568	17.6769	19.1201	18.8164
Mfap5	chr6:122513379-122529290	0.281921	0.0369741	5.38008	6.30906	7.27182	4.33945	2.22636
Aicda	chr6:122553808-122564180	0.0111065	0	0.78838	1.17365	0	0	0
Apobec1	chr6:122577791-122603041	0.027947	0.0153388	2.67161	0.0253418	0.023109	0.292415	0.117422
Gdf3	chr6:122605402-122610071	0	0.237061	3.02677	1.50232	11.4586	14.8657	24.6669
Dppa3	chr6:122626423-122630271	1940.2	1813.33	1661	2827.27	2744.89	3001.77	1708.71
Nanog	chr6:122706482-122714633	0.0101087	4.6712	0.0687118	13.2215	8.36547	32.2196	82.9462
Slc2a3	chr6:122727808-122802270	0.0217097	3.34753	5.58323	3.84877	2.51828	36.7472	162.27
Foxj2	chr6:122820183-122845366	0.711755	1.7322	1.53019	0.55159	0.0282045	0.0148724	0.45739
C3ar1	chr6:122847139-122856157	0	0	0.00586363	0	0.0181189	0.00712296	0.265551
Necap1	chr6:122874556-122888941	0.806036	1.68984	5.74519	24.2642	25.0623	42.3552	18.8777
Clec4a1	chr6:122921847-122934619	0.00282749	0.00842145	0.0797449	0.0153466	0.207257	0.0256563	0.223305
Clec4a3	chr6:122952514-122969878	0	0.000256969	0.00189314	0.0163849	0.0183159	0.00515677	0.00252357
Clec4a4	chr6:122990366-123024421	0	0	0.000211241	0.000256836	0	0	0
Clec4b1	chr6:123049961-123071555	0	0	0	0	0	0	0
Thsd7a	chr6:12311607-12749253	21.415	11.3775	3.54123	0.482778	0.0236184	0.00230405	0.000277957
Clec4a2	chr6:123122689-123143999	0	0	0.0190462	0.000851563	0.0010121	0	0
Clec4b2	chr6:123173022-123204749	0.554328	0.415963	0.380627	0.000551626	0.000677462	0.000462094	0
Clec4n	chr6:123229842-123247024	0	0.000742075	0	0.000341551	0.000838956	0	0.000349405
Clec4d	chr6:123262106-123275268	0.0107672	0	0.000552124	0	0	0	0
Clec4e	chr6:123281788-123289871	0	0	0	0.0301958	0	0	0
Vmn2r19	chr6:123308332-123336537	0.0103166	0.00118063	0.000425651	0	0	0	0
Vmn2r20	chr6:123385261-123418061	9.35e-05	0.0019437	0.163044	0.00497005	0.00286082	0.00238333	0.000715388
Vmn2r21	chr6:123492507-123533406	7.49e-05	0.000676828	0.205116	0.00291241	0.00229122	0.00208777	0.000572937
Vmn2r22	chr6:123609757-123650635	0	0.000406307	0.019625	0.0014249	0.000349986	0.00125331	0.000408064
Vmn2r23	chr6:123702820-123742239	0	0	0.00102042	0.00044338	0	0	0
Vmn2r24	chr6:123778970-123816280	0.00623904	0.00475088	0.000578115	0	0	0	0.00990506
Vmn2r25	chr6:123822813-123853190	0.54707	0.993313	0.839448	0.31902	0.000353895	0	0
Vmn2r26	chr6:124024757-124062035	0.0372371	0.0588285	0.0597214	0.0145781	0.0249111	0.00844681	0.00394413
Vmn2r27	chr6:124191595-124231784	0	5.51e-05	0.000268239	0.000434838	0.000291466	0.000392281	0.00212144
Cd163	chr6:124304630-124330529	0.0814025	0.000428885	0.185823	0.0345179	0	0.00018899	0
Pex5	chr6:124396815-124416037	5.38752	6.595	2.7805	2.11924	3.46451	6.19893	8.92939
Clstn3	chr6:124430755-124464784	0.00162628	0.0221513	1.36189	1.27009	0.69498	0.987524	1.71962
C1rl	chr6:124493112-124510643	0.34725	0.375866	14.7017	1.18687	0.145421	0	0
C1ra	chr6:124512620-124523440	0	0.0130051	2.95106	0.076353	0	0	0.0149435
C1s1	chr6:124530343-124542390	0	0	0.872348	0.473666	0.0401969	0.0219262	0
C1rb	chr6:124570429-124581044	0	0	0.391108	0.275401	0	0	0.123892
C1s2	chr6:124624624-124636085	0	0.00703841	2.02466	0.395705	0.0174901	0.149268	0.053506
Lpcat3	chr6:124663103-124704716	0.112519	5.5161	13.2634	24.6798	67.9339	125.601	160.318
Emg1	chr6:124704369-124712178	8.78567	17.0176	72.5833	162.026	263.043	220.08	241.362
Phb2	chr6:124712288-124716945	38.3531	58.6889	50.2022	91.4802	152.65	139.779	351.821
