# Supplementary material for: A sister of NANOG regulates genes expressed in pre-implantation human development
Source: Open Biol. 2017 Apr 29;7(4):170027. doi: 10.1098/rsob.170027 (PMC5413911; doi:10.1098/rsob.170027)
Supplement: SRA datasets [file rsob170027supp4.xlsx]

## Sheet: Human SRA datasets
SRA Study ID	Organ(s) or tissue(s)	Accession Run ID
SRP011546	2-Cell Human Embryo	SRR445724
		SRR445725
		SRR445726
		SRR445727
		SRR445728
		SRR445729
	4-Cell Human Embryo	SRR490961
		SRR490962
		SRR490963
		SRR490964
		SRR490965
		SRR490966
		SRR490967
		SRR490968
		SRR490969
		SRR490970
		SRR490971
		SRR490972
	8-Cell Human Embryo	SRR490973
		SRR490974
		SRR490975
		SRR490976
		SRR490977
		SRR490978
		SRR490979
		SRR490980
		SRR490985
		SRR490986
		SRR490987
		SRR490988
		SRR490989
		SRR490990
		SRR490991
		SRR490992
	Embryonic Stem Cells	SRR445730
		SRR445731
		SRR491039
		SRR491040
		SRR491041
		SRR491042
		SRR491043
		SRR491045
	Late Blastocyst	SRR491009
		SRR491010
		SRR491011
		SRR491012
		SRR491013
		SRR491014
		SRR491015
		SRR491016
		SRR491017
		SRR491018
		SRR491019
		SRR491020
		SRR491021
		SRR491022
		SRR491023
		SRR491024
		SRR491025
		SRR491026
		SRR491027
		SRR491028
		SRR491029
		SRR491030
		SRR491031
		SRR491032
		SRR491033
		SRR491034
		SRR491035
		SRR491037
		SRR491038
	Morula	SRR490993
		SRR490994
		SRR490995
		SRR490996
		SRR490997
		SRR490998
		SRR490999
		SRR491000
		SRR491001
		SRR491002
		SRR491003
		SRR491004
		SRR491005
		SRR491006
		SRR491007
		SRR491008
	Oocyte	SRR445718
		SRR445719
		SRR445720
	Zygote	SRR445721
		SRR445722
		SRR445723
SRP050146	CD34+	SRR1660321
		SRR1660323
SRP045500	B-Cells	SRR1550988
		SRR1551049
		SRR1551056
		SRR1551070
	CD4+ T-cells	SRR1550989
		SRR1551050
		SRR1551057
		SRR1551071
	CD8+ T-Cells	SRR1550990
		SRR1551051
		SRR1551058
		SRR1551072
	Monocytes	SRR1550986
		SRR1551047
		SRR1551054
		SRR1551068
	Natural Killers	SRR1550991
		SRR1551052
		SRR1551059
		SRR1551073
	Neutrophiles	SRR1550986
		SRR1551047
		SRR1551054
		SRR1551068
	Whole blood	SRR1550981
		SRR1551053
		SRR1551060
		SRR1551074
ERP003613	Adipose	ERR315332
		ERR315341
		ERR315342
		ERR315343
		ERR315378
	Adrenal Gland	ERR315335
		ERR315385
		ERR315392
		ERR315417
		ERR315450
		ERR315452
	Appendix	ERR315345
		ERR315366
		ERR315437
		ERR315454
		ERR315465
		ERR315481
	Bladder	ERR315334
		ERR315355
		ERR315370
		ERR315421
		ERR315447
		ERR315453
	Bone marrow	ERR315333
		ERR315395
		ERR315396
		ERR315404
		ERR315406
		ERR315425
		ERR315469
		ERR315486
	Colon	ERR315348
		ERR315357
		ERR315400
		ERR315403
		ERR315462
		ERR315484
	Duodenum	ERR315442
		ERR315445
		ERR315457
		ERR315461
	Endometrium	ERR315361
		ERR315368
		ERR315386
		ERR315433
		ERR315438
		ERR315490
		ERR315495
	Esophagus	ERR315362
		ERR315398
		ERR315411
		ERR315434
		ERR315472
		ERR315489
	Gall Bladder	ERR315347
		ERR315349
		ERR315360
		ERR315470
		ERR315472
		ERR315474
		ERR315480
	Heart	ERR315328
		ERR315331
		ERR315356
		ERR315367
		ERR315384
		ERR315389
		ERR315413
		ERR315430
		ERR315435
	Kidney	ERR315383
		ERR315443
		ERR315468
		ERR315494
	Liver	ERR315327
		ERR315394
		ERR315414
		ERR315451
		ERR315463
	Lung	ERR315326
		ERR315341
		ERR315346
		ERR315353
		ERR315424
		ERR315439
		ERR315444
		ERR315487
	Lymph Node	ERR315329
		ERR315371
		ERR315373
		ERR315387
		ERR315390
		ERR315393
		ERR315426
		ERR315440
		ERR315441
		ERR315471
		ERR315475
		ERR315488
		ERR315493
	Ovary	ERR315380
		ERR315420
		ERR315458
		ERR315482
	Pancreas	ERR315429
		ERR315436
		ERR315466
		ERR315479
	Placenta	ERR315336
		ERR315374
		ERR315375
		ERR315377
		ERR315399
		ERR315476
		ERR315478
	Prostate	ERR315330
		ERR315340
		ERR315354
		ERR315359
		ERR315365
		ERR315407
		ERR315410
	Salvary Gland	ERR315325
		ERR315382
		ERR315418
		ERR315420
		ERR315449
		ERR315459
	Skin	ERR315339
		ERR315372
		ERR315376
		ERR315401
		ERR315460
		ERR315464
	Small Intestine	ERR315344
		ERR315364
		ERR315381
		ERR315388
		ERR315408
		ERR315409
		ERR315423
		ERR315491
	Spleen	ERR315338
		ERR315405
		ERR315416
		ERR315448
		ERR315473
	Stomach	ERR315369
		ERR315379
		ERR315467
		ERR315485
	Testes	ERR315350
		ERR315351
		ERR315352
		ERR315391
		ERR315415
		ERR315446
		ERR315456
		ERR315492
	Thyroid	ERR315337
		ERR315358
		ERR315363
		ERR315397
		ERR315412
		ERR315422
		ERR315428
		ERR315483
		ERR315491
SRP050089	Amygdala	SRR1658439
SRP041044	Cerebellum	SRR1222586
	Cerebral cortex	SRR1222587
	Corpus Callosum	SRR1222590
	Hippocampus	SRR1222686
	Parietal Lobe	SRR1222599
	Substantia Nigra	SRR1222684
	Whole	SRR1222585
	whole, fetal	SRR1222685
ERP004151	Breast	ERR358486
		ERR358485
SRP034875	Macular Retina	SRR1067939
		SRR1067944
		SRR1067970
		SRR1067979
	Macular RPE	SRR1067940
		SRR1067946
		SRR1067973
		SRR1067983
ERP006650	Fallopian tube	ERR579124
		ERR579128
		ERR579134
		ERR579136
		ERR579150
		ERR579155
	Skeletal Muscle	ERR579130
		ERR579141
		ERR579142
		ERR579143
		ERR579149
		ERR579152
	Smooth muscle	ERR579125
		ERR579131
		ERR579153
	Tonsils	ERR579133
		ERR579135
		ERR579139
SRP000941	Thymus	SRR651673
		SRR651674
		SRR651675
ERP006650

## Sheet: Mouse SRA datasets
SRA Study ID	Organ(s) or tissue(s)	Accession Run ID
SRP034543	2-Cell	SRR1051280
		SRR1051281
		SRR1051282
		SRR1051283
		SRR1051284
		SRR1051285
		SRR1051288
		SRR1051289
		SRR1051290
		SRR1051291
	4-Cell	SRR1567919
		SRR1567920
		SRR1567921
		SRR2048247
		SRR2048248
		SRR2048249
		SRR2048250
	8-Cell	SRR1567922
		SRR1567923
		SRR1567924
		SRR2048251
		SRR2048252
		SRR2048253
		SRR2048254
	Blastocyst	SRR1567925
		SRR1567926
		SRR1567927
		SRR1567928
		SRR1567929
		SRR1567930
		SRR1567934
		SRR1567935
		SRR1567936
	Morula	SRR1567931
		SRR1567932
		SRR1567933
		SRR2048255
		SRR2048256
		SRR2048257
		SRR2048258
	Oocyte	SRR1051273
		SRR1051274
		SRR1051275
		SRR1051276
		SRR1051277
		SRR2048235
		SRR2048236
		SRR2048237
		SRR2048238
	Zygote	SRR1051278
		SRR1051279
		SRR1567937
		SRR1567938
		SRR1567939
		SRR2048239
		SRR2048240
		SRR2048241
		SRR2048242

## Sheet: Cow SRA datasets
SRA Study ID	Organ(s) or tissue(s)	Accession Run ID
SRP033026	16 Cell	SRR1030309
		SRR1030310
		SRR1030311
	4 Cell	SRR1030303
		SRR1030304
		SRR1030305
	8 Cell	SRR1030306
		SRR1030307
		SRR1030308
	Blastocyst	SRR1030312
		SRR1030313
		SRR1030314
	GV Oocyte	SRR1030297
		SRR1030298
		SRR1030299
	MII Oocyte	SRR1030300
		SRR1030301
		SRR1030302
